# Supplementary material for: Humoral Response to Microbial Biomarkers in Rheumatoid Arthritis Patients
Source: J Clin Med. 2021 Nov 2;10(21):5153. doi: 10.3390/jcm10215153 (PMC8584451; doi:10.3390/jcm10215153)
Supplement: Supplementary file 1 [file jcm-10-05153-s001.zip]

Archive with 1 entries (1 files):
- jcm-1423193-supplementary.pdf
